# Supplementary material for: Engineering a Bi-Conical Microchip as Vascular Stenosis Model
Source: Micromachines (Basel). 2019 Nov 18;10(11):790. doi: 10.3390/mi10110790 (PMC6915513; doi:10.3390/mi10110790)
Supplement: Supplementary file 1 [file micromachines-10-00790-s001.zip]

Archive with 4 entries (3 files):
- micromachines-632252 Supplementary for conversion/
- micromachines-632252 Supplementary for conversion/micromachines-632252 Supplementary for conversion.docx
- micromachines-632252 Supplementary for conversion/micromachines-632252 Supplementary for conversion.pdf
- micromachines-632252 Supplementary for conversion/Videos.zip
